# Supplementary material for: HS–SPME–GC–MS and Electronic Nose Reveal Differences in the Volatile Profiles of Hedychium Flowers
Source: Molecules. 2021 Sep 6;26(17):5425. doi: 10.3390/molecules26175425 (PMC8433901; doi:10.3390/molecules26175425)
Supplement: Supplementary file 1 [file molecules-26-05425-s001.zip]

Archive with 3 entries (3 files):
- Supplementary tables.xlsx
- Figure S1.jpg
- Figure S2.jpg
