# Supplementary material for: HS–SPME–GC–MS and Electronic Nose Reveal Differences in the Volatile Profiles of Hedychium Flowers
Source: Molecules. 2021 Sep 6;26(17):5425. doi: 10.3390/molecules26175425 (PMC8433901; doi:10.3390/molecules26175425)
Supplement: Supplementary file 1 [file molecules-26-05425-s001.zip › Supplementary tables.xlsx]

## Sheet: Supplementary Table 1
Name	ID	Relative contents %
		ZS		Gaoling		Jin		Caixia		Zhaoxia		KMH
		Mean	Percentage	Mean	Percentage	Mean	Percentage	Mean	Percentage	Mean	Percentage	Mean	Percentage
α-Thujene	M1	0.09	0.00110974	1.27	0.00594375	0.11	0.00349873	0	0	0.1	0.00594177	0	0
α-Pinene	M2	0.26	0.00320592	3.67	0.017176	0.23	0.00731552	0	0	0.08	0.00475342	0.03	0.0131579
Camphene	M3	0.02	0.000246609	0.28	0.00131043	0	0	0	0	0	0	0	0
β-Thujene	M4	0.83	0.0102343	8.38	0.0392194	0	0	0	0	0.48	0.0285205	0	0
β-Pinene	M5	0	0	0	0	0.99	0.0314885	0	0	0.24	0.0142602	0	0
β-Myrcene	M6	1.45	0.0178792	7.64	0.0357561	0.45	0.014313	0.38	0.0178404	0.18	0.0106952	0	0
α-Phellandrene	M7	0.54	0.00665845	0.86	0.0040249	0.25	0.00795165	0.08	0.00375587	0.07	0.00415924	0	0
α-Terpinene	M8	0.14	0.00172626	0.62	0.00290167	0.07	0.00222646	0	0	0	0	0	0
Limonene	M9	0	0	0	0	0	0	0.08	0.00375587	0	0	0	0
Eucalyptol	M10	8.36	0.103083	121.03	0.566434	0.59	0.0187659	0.12	0.0056338	0.46	0.0273321	0	0
(E)-β-Ocimene	M11	35.58	0.438718	25.15	0.117705	16.63	0.528944	9.62	0.451643	2.68	0.159239	0.04	0.0175439
Cyclopentene, 3-isopropenyl-5,5-dimethyl-	M12	0.59	0.00727497	1.67	0.00781579	0	0	0	0	0	0	0	0
(Z)-β-Terpineol	M13	0	0	0.9	0.0042121	0	0	0	0	0	0	0	0
Terpinolene	M14	0.14	0.00172626	0.55	0.00257406	0.19	0.00604326	0	0	0	0	0	0
Linalool	M15	14.98	0.18471	0.61	0.00285487	4.45	0.141539	6.98	0.3277	5.43	0.322638	0.02	0.00877193
2,4,6-Octatriene, 2,6-dimethyl-, (E,Z)-	M16	3.33	0.0410604	2.68	0.0125427	1.57	0.0499364	0.47	0.0220657	0.17	0.010101	0	0
α-Terpineol	M17	0.16	0.00197287	0.94	0.00439931	0	0	0	0	0	0	0	0
Dihydro-β-ionone	M18	0	0	0	0	0	0	0.75	0.0352113	0	0	0.18	0.0789474
α-Cubebene	S1	0	0	0.05	0.000234006	0	0	0	0	0.02	0.00118835	0	0
Calarene	S2	0	0	0.3	0.00140403	0	0	0	0	0	0	0	0
2-Norpinene	S3	0	0	0.15	0.000702017	0	0	0	0	0	0	0	0
Caryophyllene	S4	0.19	0.00234279	1.2	0.00561614	1.52	0.0483461	0.49	0.0230047	2.68	0.159239	0.45	0.197368
(E)-β-Famesene	S5	0.06	0.000739827	0.24	0.00112323	0.14	0.00445293	0	0	0	0	1.3	0.570175
Humulene	S6	0	0	1.2	0.00561614	0	0	0.7	0.0328638	0.16	0.00950683	0	0
Alloaromadendrene	S7	0	0	0.05	0.000234006	0.05	0.00159033	0	0	0	0	0	0
β-Himachalene	S8	0	0	0.33	0.00154444	0	0	0	0	0	0	0	0
α-Farnesene	S9	1.28	0.015783	8.2	0.0383769	0.77	0.0244911	0.29	0.013615	0.65	0.0386215	0.13	0.0570175
α-Amorphene	S10	0.1	0.00123305	0	0	0.06	0.0019084	0	0	0	0	0	0
δ-Cadinene	S11	0.05	0.000616523	0	0	0.11	0.00349873	0.09	0.00422535	0	0	0.04	0.0175439
Nerolidol	S12	0	0	0.63	0.00294847	0	0	0	0	0	0	0	0
Anisole	B1	0	0	0	0	0.02	0.000636132	0	0	0	0	0	0
Methyl benzoate	B2	6.92	0.0853268	0	0	0.41	0.0130407	0.91	0.042723	0.2	0.0118835	0	0
Phenylethyl alcohol	B3	0	0	0	0	0	0	0	0	0.07	0.00415924	0	0
Benzyl nitrile	B4	0.09	0.00110974	0	0	0.19	0.00604326	0	0	0.22	0.0130719	0	0
Eugenol	B5	0.04	0.000493218	0	0	0.11	0.00349873	0	0	0.02	0.00118835	0	0
Phenol, 2-methoxy-4-(1-propenyl)-	B6	0.26	0.00320592	0	0	0.06	0.0019084	0.12	0.0056338	0.13	0.0077243	0	0
1-Butanol, 3-methyl-, benzoate	B7	0.28	0.00345253	0	0	0.28	0.00890585	0	0	0.04	0.00237671	0	0
Benzyl Benzoate	B8	0.03	0.000369914	0	0	0	0	0	0	0	0	0	0
Isobornyl acetate	F1	0	0	1.11	0.00519493	0	0	0	0	0	0	0	0
Methyl jasmonate	F2	0.02	0.000246609	0	0	0	0	0	0	0.02	0.00118835	0	0
Butyl aldoxime, 3-methyl-, syn-	O1	1.63	0.0200986	11.1	0.0519493	2.19	0.0696565	0.22	0.0103286	2.73	0.16221	0	0
Indole	O2	0.55	0.00678175	0	0	0	0	0	0	0	0	0	0
Total		77.97		200.81		31.44		21.3		16.83		2.19

## Sheet: Supplementary Table 2
Name	Accessions' type	Origin	Expert fragrance evaluation score
ZS	H. coronarium	Guangdong, China	highly fragrant (4.63)
Gaoling	H. forrestii	Yunnan, China	medium (3.11)
Jin	Hybird	USA	weak (2.13)
Caixia	Hybird	Guangdong, China	weak (1.63)
Zhaoxia	Hybird	Guangdong, China	weak (2.38)
KMH	H. coccineum	Yunnan, China	faint (0.63)
Note: 0=odorless, 1=faintly, 2= weak, 3=medium, 4= strong, 5= highly fragrant

## Sheet: Supplementary Table 3
Sensor Number	Sensor Name	Sensitive Components	Reference, mL/m3 (ppm)
1	W1C	Aromatic compounds	Toluene, 10
2	W5C	Broad-range sensitivity, reacts with nitrogen oxides, very sensitive with negative signal	NO2, 1
3	W3C	Ammonia, used as a sensor for aromatic compounds	Benzene, 10
4	W6S	Mainly hydrogen, selectively (breath gases)	H2, 100
5	W5S	Alkenes, aromatic compounds, less polar compounds	Propane, 1
6	W1S	Sensitive to methane, broad range, similar to No. 8	CH3, 100
7	W1W	Reacts with sulfur compounds, sensitive to many terpenes and sulfur organic compounds, which are important for smell, limonene and pyridine	H2S, 1
8	W2S	Detects alcohols, partially aromatic compounds, broad range	CO, 100
9	W2W	Aromatic compounds, sulfur organic compounds	H2S, 1
10	W3S	Reacts at high concentrations, sometime very selective (methane)	CH3, 10
